# Supplementary material for: Mitogenomic Evidence for the Phylogenetic Placement of Chimarrichthys kishinouyei Within Sisoridae
Source: Genes (Basel). 2026 Jun 29;17(7):749. doi: 10.3390/genes17070749 (PMC13409716; doi:10.3390/genes17070749)
Supplement: Supplementary file 1 [file genes-17-00749-s001.zip]

Archive with 5 entries (5 files):
- Table S1.pdf
- Table S4.pdf
- Table S3.pdf
- Table S2.pdf
- Figure S1.pdf
